# Supplementary material for: Variant-specific changes in RAC3 function disrupt corticogenesis in neurodevelopmental phenotypes
Source: Brain. 2022 Jul 4;145(9):3308–27. doi: 10.1093/brain/awac106 (PMC9473360; doi:10.1093/brain/awac106)
Supplement: awac106_Supplementary_Data [file awac106_supplementary_data.zip]

Archive with 10 entries (10 files):
- awac106 Supplementary Material.pdf
- Supplementary_Table_2.pdf
- Supplementary_Tables_1_3_and_4.xlsx
- Supplementary_Video_1.MP4
- Supplementary_Video_2.MP4
- Supplementary_Video_3.mp4
- Supplementary_Video_4.mp4
- Supplementary_Video_5.mp4
- Supplementary_Video_6.mp4
- Supplementary_Video_7.mp4
