# Supplementary material for: Variant-specific changes in RAC3 function disrupt corticogenesis in neurodevelopmental phenotypes
Source: Brain. 2022 Jul 4;145(9):3308–27. doi: 10.1093/brain/awac106 (PMC9473360; doi:10.1093/brain/awac106)
Supplement: awac106_Supplementary_Data [file awac106_supplementary_data.zip › Supplementary_Tables_1_3_and_4.xlsx]

## Sheet: Supplementary Table 1
Pt ID	#1	#2	#3	#4	#5	#6 (PMID: 29276006, BAB8740)	#7	#8	#9	#10
Current age	5.2 years	10.8 years	8.4 years	10 years	8 years	4 years	2.9 years	5 years	2.4 years	29 years
Gender	Female	Female	Female	Female	Female	Female	Female	Male	Male	Female
Ethnicity	Italy	Italy	France	Mixed European	Mixed (El Salvador, Portugese, German)	USA	Spain	USA	Germany	Mixed (European)
Consanguinity	No	No	No	No	No	No	No	No	No	No
Family history	Unremarkable	Unremarkable	Unremarkable	Unremarkable	Unremarkable	Unremarkable	Unremarkable	Unremarkable	Unremarkable	Father has X-linked hypohidrotic ectodermal dysplasia
Genetics
Genomic position (g.) (hg38)	chr17:82032790G>A	chr17:82032785delAGG	chr17:82032794A>G	chr17:82032782G>A	chr17:82031795G>C	chr17:82032779C>G	chr17:82032787G>A	chr17:82033499G>T	chr17:82032790G>A	chr17:82031795G>C
RAC3 variant (NM_005052.3)	c.187G>A; p.(Asp63Asn)	c.186_188delGGA; p.(Glu62del)	c.191A>G; p.(Tyr64Cys)	c.179G>A; p.(Gly60Asp)	c.34G>C; p.(Gly12Arg)	c.176C>G; p.(Ala59Gly)	c.184G>A; p.(Glu62Lys)	c.348G>C; p.(Lys116Asn)	c.187G>A; p.(Asp63Asn)	c.34G>C; p.(Gly12Arg)
Status	De novo	De novo	De novo	De novo	De novo	De novo	Presumed de novo (ovodonation, father not carrier)	De novo	De novo	De novo
Testing method	Trio-exome sequencing	Trio-exome sequencing	Trio-exome sequencing	Singleton exome sequencing	Trio-genome sequencing and RNAseq	Trio-exome sequencing	Intellectual disability next-generation sequencing gene panel (480 genes)	Trio-exome sequencing	Singleton exome sequencing	Trio-exome sequencing
Other relevant VUS	None	None	None	None	None	None	None	None	None	X-linked hypohidrotic ectodermal dysplasia (paternally-inherited pathogenic variant in EDA)
Array Comparative Genomic Hybridization	Normal	Normal	Not performed but no CNVs detected using exome sequencing CNV detection ( xHMM)	Normal	Normal	arr[hg19] 3q12.2 (100348441_100438903) x3 (maternal), 8p12 (29923503_29940466) x3 (maternal), 12p13.31 (7945545_7972180) x3 (maternal)	arr[hg19] 17p13.3 (799610_912880) x 1, Xp22.33 (1378391_1431726) x 3	arr[hg19] 15q11.2 (22750082_23672560) x 1 (maternal)	Normal	Normal
Pregnancy
IUGR	No	No	No	No	No	No	No	No	No	No
Other complications	Placental abruption requiring caesarean section	No	Gestational diabetes	Abnormalities of fetal heart rate requiring vaginal delivery with vacuum assistance	No	No	Maternal hyperthyroidism and hypertension	No	Pre-elcampsia at the 29th week, gestational diabetes (insulin dependent)	Hydrocephalus noted on ultrasound during pregnancy, resolved by 33 weeks
History of miscarriages	Yes, one previous miscarriage due to a de novo translocation	No	No	No	No	No	No	No	Yes, previous twin pregnancy with one miscarriage	No
Birth
Gestational week	37+4	41	38+6	38+4	39+5	38+1	38+4	NA	36+5	39
Growth parameters at birth (+/- SDS)	Weight 2,650 g (-0.61), length NA, occipitofrontal circumference (OFC) NA	Weight 3,190 g (-0.51 ), length 52 cm (1.15), OFC 33.5 cm (-0.69)	Weight 3,230 g (0.25), length 50,5 cm (0.85), OFC 34,5 cm (0.66)	Wieght 2,780 g (-0.77), length 49 cm (0.09), OFC 34.5 cm (0.74)	Weight 2,720 g (-1.32), length 50.8 cm (0.77), OFC 33.5 cm (-0.4)	Weight 3,140 g (0.33), length 48 cm (-0.27), OFC 34.5 cm (0.87)	Weight 3,110 g (0.06), lenght 47 cm (-0.95)	NA	Weight (0.14), length (-1.9), head (-0.67)	Weight 3,710 g (1.47)
Hypotonia (axial/generalized)	Yes, generalized	Yes, generalized	Yes, generalized	Yes, generalized	Yes, generalized	Yes, generalized	Yes, generalized	Yes, generalized	Yes, generalized	Yes
Weak cry	No	No	Yes	No	No	No	No	No	Yes	No
Other complications (laryngeal dystonia, excessive crying, irritability, rigidity, etc.)	Neonatal hypoglicemia (transitory)	Excessive crying, irritability, sudden movements	Feeding difficulties, eyelids clonus (with normal EEG)	No	No	No	Transfontanellar ultrasonograpgy at 4 months showed ventricular enlargement	No	Respiratory distress requiring oxygen and transitory hypoglycemia; decreased upper limbs movements; spinal cord sonography revealed a dorsally widened CSF space in the thoracic spine	Apneic episodes and seizures on first day of life
Growth
Feeding difficulties	Weak sucking in the neonatal period, then chewing difficulties but no dysphagia	Poor sucking in the neonatal period	Yes, with occasional dysphagia	Yes, dysphagia	Yes, since the age of 1 year (G-tube placed at 18 months)	No	Yes (cow milk intolerance, smashed food diet, dysphagia)	No	Weak sucking with poor sucking reflex, dysphagia (feeding tube)	Yes, with refractory esophagitis and hiatal hernia (Nissen fundoplication and G-tube placement at the age of 17 years)
Gastroesophageal reflux	No	Yes, recurrent vomiting in the first 3 months and daily vomiting up to the age of 8 years	No	No	Yes	No	No	No	No	Yes
Failure to thrive	Yes	Yes, since the age of 9 months	No	No	Yes	No	Yes	NA	Yes	Yes
Growth parameters at last clinical evaluation (+/- SDS)	At 5 years: weight 15 kg (-1.5), height 101 cm (-1.5), OFC 52.2 (1.5)	At 9 years: weight 21 kg (-2), height 129 cm (-1), OFC 49 cm (-2)	At 7.2 years: weight 19 kg (-1.1), height 123 cm (0.3), OFC 51 cm (-0.5)	At 9.5 years: weight 45.2 kg at 9.5 years (1.6); height 132.5 cm (-0.47); OFC at 2.1 years 46 cm (-1.13)	At 8 years: weight 22.8 kg (-0.86), OFC 49.5 cm (-1.72)	At 4.5 years: weight 15 kg (-1.04), lenght 98 cm (-1.41), OFC 48 cm (-1.33)	At 14 months: weight 7,680 g (-2.46), height 75,5 cm (-0.13), OFC 45.5 cm (-0.05)	NA	At 2.4 years: weight (-2.4), lenght (-2.4)	At 28 years: weight 60.3 kg (0.2)
Neurodevelopmental history
Gaze fixation/pursuits	Incostant gaze fixation and pursuits	Good fixation and pursuits since the first months of life	Yes	Yes	Yes	Yes	Yes	NA	Yes	Yes
Head control	Yes, 1 year	Yes, 3 months	Yes, 1 year	Yes	Yes	Yes, 4 months	Yes	NA	Yes, incomplete	Yes
Global developmental delay (DD)/intellectual disability (ID)	Yes, delayed motor development (head control at 1 year and sitting position achieved at 2 years; no language but vocalizations; no sphincter control); mild improvement of motor skills with age	Moderate global (first words at 24 months; first simple sentences at 30 months; language is currently very fluent and rich; she cannot read or write); improvement with age	Global impairment of motor and language development (sitting and walking at 27 months)	Yes, moderate to severe (able to roll at 8 months and sit unsupported at 10 months if placed in sitting position; able to pull to stand at 19 months; speech: 1 word at 9 years)	Yes, severe (at 3 years, she could babble and sit unsupported; at 8 years, she scoots to get around and needs assistance to stand-gait trainer and stander at school. She can say 10 single words and uses a communication device)	Yes (no head control until 4 months, no siting without support until 9-10 months, walking at the age of 21 months; at four years of age she could only say a few words, but no sentences)	Yes, severe (sitting at 1 year, crawling from 2 year, ambulation only with the support of a walker; currently nonverbal)	Yes, global psychomotor delay	Yes, severe (fixation at 7 months; not able to sit/crawl/stand at 2 years; nonverbal)	Moderate to severe (She rolled over after the age of 12 months and has not been able to walk without a walker; she is not toilet trained but she is able to feed herself; first word at 4 years, she currently has 50 words total and began using some phrases around middle-high school age)
Psychomotor arrest or regression	Phonological regression (able to say 2 words but then regressed to simple vocalizations and guttural sounds)	No	No	No	No	No	No	No	No	No
Seizure history
Age of onset	9 months	No seizures	No seizures	No seizures	1st day of life 24 hr EEG (2012, Kaiser):	NA	No seizures	No seizures	10 months	1st day of life
Semiology and frequency at onset	Infantile spasms (West syndrome) associated with upward deviation of the eyes	-	-	-	Eyelid twitching associated with eyes rolling back and right arm twitching	NA	-	-	Myoclonioc and tonic seizures	NA
EEG findings	Hypsarrhythmia and multifocal paroxysmal abnormalities	Few irritative elements, stable over time	-	Normal	Generalized and right hemisphere epileptogenicity suggestive of active partial epilepsy with right hemisphere onset, associated with bilateral cerebral dysfunction (slowed background)	Sharp waves in left hemispheric region	Normal	-	Single sharp waves and poly-sharp waves in the right temporal posterior region with attenuation during sleep; sometimes bilateral epileptic discharges	NA
Response to treatment	Good response to ACTH and then controlled with Valproate and Vigabatrin	-	-	-	Resolved with Phenobarbital	Responsive to Valproate (150 ml/day)	-	-	Responsive to Levetiracertam	Responsive to antiepileptic treatment (NA)
Seizure course	Seizure-free since the age of 2 years	-	-	-	Absence seizures		-	-	Clonic seizures with oral automatisms	Seizure-free until the age of 4 years, when occasional generalized tonic-clonic seizures and staring episodes occurred; no treatment was administered
EEG evolution over time	At 5.2 years: bilateral, multifocal, isolated high-voltage waves	-	-	-	EEG at 2 years revealed paroxysmal epileptic abnormalities		-	-	Bilateral spikes and polyspikes	NA
Current seizures status	Seizure-free	-	-	-	Seizures controlled with Levetiracetam	Seizure-free	-	-	Seizure-free	Seizure-free
Neurological findings
Behavioural abnormalities	No	Aggressiveness; self injury; autism spectrum disorder (ASD)	Noise hypersensitivity	No	No	No	No	Yes, ASD	No	No
Stereotyped movements	Sterotyped movements of the hands and mouth/tongue, associated with stereotyped guttural sounds	Hand fluttering; fond of the same game (always the same game)	No	No	No	No	No	No	Stereotypical movements of upper limbs (extended upward and forward, then held stretched with the palms turned outwards); stereotyped guttural sounds	No
Hypotonia	Yes, generalized	Yes, generalized	Yes, generalized	Yes, generalized	Yes	Yes	Yes, axial	Yes	Yes, generalized	Yes
Appendicular spasticity	No	Yes, distal (locking of hand fingers)	No	No	No	No	Yes, upper and lower limbs	No	No	Yes, lower extremities
Hyerreflexia	No	No	No	No	No	No	Yes	No	No, but positive Babinski	NA
Other	Lack of fine motor skills; generalized paratonia	Severe motor dyspraxia: poor motor coordination, uncertain in movements, balance problems	Poor fine motor skills; visual-spatial difficulties	Gait unsteadiness/clumsiness; speech apraxia (at 9 years: 1 word and communicating with a tablet)	Sleep problems (early wake-up time and naps during the day); drooling	Irritability	Sleep disorder (wakes up frequently; polysomnogrpahy: destructured sleep with apnea-hypopnea index of 3.3)	No	Frequent eyelid clonus	No
Sensory organs
Visual impairment	Astigmatism and hypermetropia	No	Astigmatism and hypermetropia	No	No	No	No	No	No	No
Other eye anomalies	Mild horizontal nystagmus; strabismus (left eye esotropia)	No	Divergent strabismus observed at birth	Exotropia, managed with surgery at 18 months	Nystagmus	No	No	No	No	No
Hearing loss	No	No	No	Recurrent serous otitis media with mild conductive hearing loss (tympanostomy tubes)	No	No	No	No	No	No
Other findings	No	No	No	No	No	No	No	No	No	No
Other clinical features
Facial dysmorphism	Wide forehead with frontal bossing, upslanted palpebral fissures, depressed nasal bridge, anteverted nares, prominent philtrum and upper lip, thick earlobes	Palpebral ptosis, synophrys, deep-set eyes, prominent nasal tip with hyplopasic nasal wings, large and prominet ears, pointed chin	Sunken eyes, high-arched palate, crenulated teeth	Round face with facial asymmetry attributed to plagiocephaly	Facial hypotonia, frontal bossing, bilateral ptosis, proptosis, hypertelorism, shallow orbits, midface hypoplasia, pointed chin	Prominent eyes, long eyelashes, hypertelorism, midface hypoplasia, short nose, wide nasal bridge, anteverted nares, long philtrum, micrognathia, dental anomalies	High hair implantation, wide forehead, broad nasal base, anteverted nares, retrognatia, full lips	Not observed	Prominent forehead with frontal bossing, epicanthal folds, prominent philtrum, micrognathia with horizonthal chin crease, and posteriorly rotated ears	Down-slanted palpebral fissures, simplified ear helices, sharp tip of the nose, flat and long philtrum, pointed chin
Additional dysmorphic features	No	No	No	Very small hands and feet; mild 2nd-3rd toe syndactyly	Arachnodactyly	Clinodactyly, fetal finger/toe pads	No	No	No	Brittle, cone-shaped teeth and oligodontia (attributed to the EDA pathogenic variant)
Craniosynostosis/abnormal cranial shape	Right posterior plagiocephaly	No	No	Left sided plagiocephaly	Brachycephaly	No	Scaphocephaly	No	No	No
Scoliosis	Yes, with kyphosis	No	Yes	No	No	No	No	No	No	Yes (treated with spinal fusion at the age of 5 years)
Other musculoskeletal features	Craniocervical malformation	No	Pes planus; generalized hyperlaxity (Beighton score: 9/9); easy fatigability	Joint hyperlaxity	Pes planus	No	No	No	No	No
Cardiovascular problems	No	No	No	No	No	No	Ventricular septal defect with spontaneous resolution	No	Nonspecific heart murmur (1-2/6, systolic)	No
Genitourinary abnormalities	No	No	Nocturnal enuresis	Enuresis	Bilateral ovarian follicular cysts	Genital hypoplasia	No	No	No	No
Respiratory problems	No	No	Recurrent upper respiratory tract infections	No	No	No	Multiple bronchitis	No	Occasional apnea and drop in oxygen saturation (up to 84%) without drop in heart rate	Apneic episode in first day of life
Endocrinological abnormalities	No	No	No	Truncal obesity	Precocius puberty	No	No	No	No	Hypothyroidism; advanced bone age
Other clinical features	No	No	No	No	Multiple skin moles; mild constipation	No	Delayed anterior fontanelle closure	No	No	Absent hair on legs and skin abnormalities (attributed to the EDA pathogenic variant); diarrhea/constipation
Precocious death	No	No	No	No	No	No	No	No	No	No
Brain MRI findings
Corpus callosum abnormalities	Yes, hypoplasia	Yes, hypoplasia	Yes, thick and short	Yes, hypoplasia	Yes, hypoplasia	Yes, hypoplasia	Yes, hypoplasia	Yes, hypoplasia	Yes, hypoplasia	Yes, subtotal agenesis
Septal defects	Yes	No	No	No	No	No	No	No	No	No
Other midline abnormalities	anterior commissure agenesis, small interthalamic adhesion, inferiorly displaced fornices	anterior commissure agenesis	anterior commissure agenesis	anterior commissure agenesis	Large interthalamic adhesion	No	No	No	No	No
Polymicrogyria	No	No	Yes, bilateral posterior insular regions	Yes, bilateral insular and occipital regions	Yes	No	No	Yes	Yes, extended	No
Gray matter heterotopia	Yes, small, dispersed in the bilateral WM	No	No	No	No	No	No	No	No	No
Other cortical anomalies	Bilateral diffuse dysgyria	Bilateral diffuse dysgyria	No	No	Bilateral diffuse dysgyria; abnormal cortical GM band contiguous with the lower cingulate gyrus, nearly completely overlying the upper surface of the corpus callosum	No	incomplete hippocampal rotation and dysplasia	No	No	Incomplete rotation of left hippocampus; diffuse dysgyria, more proimnent in the frontal lobes
White matter thinning	Yes	Yes	Yes	Yes	Yes	No	Yes	Yes	No	Yes
Ventricular enlargement	Yes	No	No	No	Yes	No	Yes	Yes	No	Yes, colpocephaly
Enlarged subarachnoid spaces	Yes, mild	Yes, mild	Yes, mild	Yes, mild	Yes	No	Yes	Yes	No	No
Cerebellar dysplasia	Yes	Yes	Yes, mild	Yes	No	No	No	Yes, hypo-dysplasia	Yes	Yes, dysplastic left cerebellar hemisphere
Brainsem anomalies	Yes, small midbrain and pons	Yes, small pons	No	Yes, small midbrain and pons	No	No	Yes, small midbrain	No	No	Yes, small midbrain and pons
Chiari I	No, minimal caudal displacement of cerebellar tonsils	No	No, minimal caudal displacement of cerebellar tonsils	No	No	No	No	No	No, mild caudal displacement of cerebellar tonsils	No
Other	Central tegmental tracts hyperintensity; Cervical vertebrae segmentation defects, positional plagiocephaly	No	Mild brachycephaly	Mild brachycephaly	brachycephaly	No	Small basal ganglia and thalami	Arachnoid cyst		Arachnoid cyst in left posterior fossa
Relevant diagnostic workup
Metabolic tests (plasma amino acids, urinary organic acids, acylcarnitine profile, etc.)	Normal	Normal	Normal	NA	NA	NA	NA	NA	Yes, normal	NA

## Sheet: Supplementary Table 3
RAC3 variant (NM_005052.3)	#CHROM	POS	ID	REF	ALT	Allele	Consequence	IMPACT	SYMBOL	Gene	Feature_type	Feature	BIOTYPE	EXON	INTRON	HGVSc	HGVSp	cDNA_position	CDS_position	Protein_position	Amino_acids	Codons	Existing_variation	DISTANCE	STRAND	FLAGS	SYMBOL_SOURCE	HGNC_ID	MANE_SELECT	MANE_PLUS_CLINICAL	TSL	APPRIS	SIFT	PolyPhen	DOMAINS	AF	gnomAD_AF	gnomAD_AFR_AF	gnomAD_AMR_AF	gnomAD_ASJ_AF	gnomAD_EAS_AF	gnomAD_FIN_AF	gnomAD_NFE_AF	gnomAD_OTH_AF	gnomAD_SAS_AF	CLIN_SIG	SOMATIC	PHENO	PUBMED
c.34G>C; p.(Gly12Arg)	17	79989671	17_79989671_G/C	G	C	C	missense_variant&splice_region_variant	MODERATE	RAC3	ENSG00000169750	Transcript	ENST00000306897.4	protein_coding	2021-06-01				172	34	12	G/R	Ggc/Cgc			1		HGNC	9803					deleterious_low_confidence(0.02)	benign(0.434)	PROSITE_profiles:PS51420&PANTHER:PTHR24072&PANTHER:PTHR24072:SF107&Gene3D:3.40.50.300&Pfam:PF00071&TIGRFAM:TIGR00231&SMART:SM00175&SMART:SM00174&SMART:SM00173&Superfamily:SSF52540&Prints:PR00449
c.176C>G; p.(Ala59Gly)	17	79990655	17_79990655_C/G	C	G	G	missense_variant	MODERATE	RAC3	ENSG00000169750	Transcript	ENST00000306897.4	protein_coding	2021-06-03				314	176	59	A/G	gCg/gGg	rs1379395211		1		HGNC	9803					deleterious_low_confidence(0.01)	possibly_damaging(0.805)	PROSITE_profiles:PS51420&PANTHER:PTHR24072&PANTHER:PTHR24072:SF107&Gene3D:3.40.50.300&Pfam:PF00071&TIGRFAM:TIGR00231&SMART:SM00175&SMART:SM00174&SMART:SM00173&Superfamily:SSF52540&Prints:PR00449											likely_pathogenic		1	29276006
c.179G>A; p.(Gly60Asp)	17	79990658	17_79990658_G/A	G	A	A	missense_variant	MODERATE	RAC3	ENSG00000169750	Transcript	ENST00000306897.4	protein_coding	2021-06-03				317	179	60	G/D	gGt/gAt			1		HGNC	9803					deleterious_low_confidence(0)	probably_damaging(0.995)	PROSITE_profiles:PS51420&PANTHER:PTHR24072&PANTHER:PTHR24072:SF107&Gene3D:3.40.50.300&Pfam:PF00071&TIGRFAM:TIGR00231&SMART:SM00175&SMART:SM00174&SMART:SM00173&Superfamily:SSF52540&Prints:PR00449
c.186_188delGGA; p.(Glu62del)	17	79990660	17_79990661_AGG/-	CAGG	C	-	inframe_deletion	MODERATE	RAC3	ENSG00000169750	Transcript	ENST00000306897.4	protein_coding	2021-06-03				320-322	182-184	61-62	QE/Q	cAGGag/cag			1		HGNC	9803							PROSITE_profiles:PS51420&PANTHER:PTHR24072&PANTHER:PTHR24072:SF107&Gene3D:3.40.50.300&Pfam:PF000
c.184G>A; p.(Glu62Lys)	17	79990663	17_79990663_G/A	G	A	A	missense_variant	MODERATE	RAC3	ENSG00000169750	Transcript	ENST00000306897.4	protein_coding	2021-06-03				322	184	62	E/K	Gag/Aag	rs1064797229&COSV60712283		1		HGNC	9803					deleterious_low_confidence(0)	probably_damaging(0.979)	PROSITE_profiles:PS51420&PANTHER:PTHR24072&PANTHER:PTHR24072:SF107&Gene3D:3.40.50.300&Pfam:PF00071&TIGRFAM:TIGR00231&SMART:SM00175&SMART:SM00174&SMART:SM00173&Superfamily:SSF52540&Prints:PR00449											uncertain_significance&pathogenic	0&1	1&1	30293988
c.187G>A; p.(Asp63Asn)	17	79990666	17_79990666_G/A	G	A	A	missense_variant	MODERATE	RAC3	ENSG00000169750	Transcript	ENST00000306897.4	protein_coding	2021-06-03				325	187	63	D/N	Gac/Aac			1		HGNC	9803					deleterious_low_confidence(0)	probably_damaging(0.977)	PROSITE_profiles:PS51420&PANTHER:PTHR24072&PANTHER:PTHR24072:SF107&Gene3D:3.40.50.300&Pfam:PF00071&TIGRFAM:TIGR00231&SMART:SM00175&SMART:SM00174&SMART:SM00173&Superfamily:SSF52540&Prints:PR00449
c.191A>G; p.(Tyr64Cys)	17	79990670	17_79990670_A/G	A	G	G	missense_variant	MODERATE	RAC3	ENSG00000169750	Transcript	ENST00000306897.4	protein_coding	2021-06-03				329	191	64	Y/C	tAc/tGc			1		HGNC	9803					deleterious_low_confidence(0.01)	probably_damaging(1)	PROSITE_profiles:PS51420&PANTHER:PTHR24072&PANTHER:PTHR24072:SF107&Gene3D:3.40.50.300&Pfam:PF00071&TIGRFAM:TIGR00231&SMART:SM00175&SMART:SM00174&SMART:SM00173&Superfamily:SSF52540&Prints:PR00449
c.348G>C; p.(Lys116Asn)	17	79991375	17_79991375_G/T	G	T	T	missense_variant	MODERATE	RAC3	ENSG00000169750	Transcript	ENST00000306897.4	protein_coding	2021-06-05				486	348	116	K/N	aaG/aaT			1		HGNC	9803					deleterious_low_confidence(0)	probably_damaging(0.998)	PROSITE_profiles:PS51420&PANTHER:PTHR24072&PANTHER:PTHR24072:SF107&Gene3D:3.40.50.300&Pfam:PF00071&TIGRFAM:TIGR00231&SMART:SM00175&SMART:SM00174&SMART:SM00173&Superfamily:SSF52540&Prints:PR00449
[truncated: 18 more columns]

## Sheet: Supplementary Table 4
RAC3 variant (NM_005052.3)	c.34G>C; p.(Gly12Arg)	c.34G>C; p.(Gly12Arg)	c.86C>T; p.(Pro29Leu)	c.101C>G; p.(Pro34Arg) (Hiraide)	c.176C>G; p.(Ala59Gly)	c.179G>A; p.(Gly60Asp)	c.182A>T; p.(Gln61Leu)	c.184G>A; p.(Glu62Lys)	c.184G>A; p.(Glu62Lys)	c.184G>A; p.(Glu62Lys)	c.184G>A; p.(Glu62Lys)	c.186_188delGGA; p.(Glu62del)	c.187G>A; p.(Asp63Asn)	c.187G>A; p.(Asp63Asn)	c.191A>G; p.(Tyr64Cys)	c.348G>C; p.(Lys116Asn)
Source	This study (#5)	This study (#10)	Costain et al., 2019 (PMID 30293988) - Family II, Individual 1b	Hiraide et al., 2019 (PMID 31420595)	White et al., 2018 (PMID 29276006) - This study (#6)	This study (#4)	Costain et al., 2019 (PMID 30293988) - Family I, Individual 1	Costain et al., 2019 (PMID 30293988) - Family III, Individual 1c	Costain et al., 2019 (PMID 30293988) - Family IV, Individual 1	Costain et al., 2019 (PMID 30293988) - Family IV, Individual 2	This study (#7)	This study (#2)	This study (#1)	This study (#9)	This study (#3)	This study (#8)
Clinical features																	Total
Gender	F	F	M	M	F	F	M	M	M	F	F	F	F	M	F	M	M:F = 0.43
Global DD/ID	+	+	+	+	+	+	+	+	+	+	+	+	+	+	+	+	16/16
Hypotonia	+	+	+	-	+	+	+	+	+	+	+	+	+	+	+	+	15/16
Dysmorphic features	+	+	+	-	+	+	+	NA	+	+	+	+	+	+	+	-	13/15
Dysphagia	+	-	+	+	-	+	NA	-	NA	NA	+	-	-	+	+	-	7/13
Failure to thrive	+	+	NA	-	-	-	NA	-	NA	NA	+	+	+	+	-	-	6/12
Seizures	+	+	+	+	+	-	+	-	-	-	-	-	+	+	-	-	8/16
Musculoskeletal features	+	-	-	-	-	+	+	-	+	+	-	-	+	-	+	-	7/16
Dyspraxia	-	-	NA	NA	-	+	NA	NA	NA	NA	-	+	+	-	+	-	4/10
Genitourinary abnormalities	+	-	-	+	+	+	+	-	-	-	-	-	-	-	+	-	6/16
Abnormal cranial shape	+	-	-	-	-	+	-	-	+	-	+	-	+	-	-	-	5/16
Respiratory problems	-	+	-	+	-	-	-	-	-	-	+	-	-	+	+	-	5/16
Behavioral disorders	-	-	-	-	-	-	-	-	-	-	-	+	-	-	+	+	3/16
Stereotyped movements	-	-	-	-	-	-	-	-	-	-	-	+	+	+	-	-	3/16
Spasticity	-	+	-	+	-	-	-	-	-	-	+	+	-	-	-	-	4/16
Eye abnormalities	+	-	-	-	-	+	-	-	-	-	-	-	+	-	+	-	4/16
Endocrinological features	+	+	-	-	-	+	-	-	-	-	-	-	-	-	-	-	3/16
Microcephaly	-	-	-	-	-	-	-	-	-	-	-	+	-	-	-	-	1/16
Hearing loss	-	-	-	-	-	+	-	-	-	-	-	-	-	-	-	-	1/16
Neuroimaging features
CCH/CCA	+	+	+	+	+	+	+	+	+	+	+	+	+	+	+	+	16/16
White matter thinning	+	+	+	+	-	+	+	+	+	+	+	+	+	-	+	+	14/16
MCD	+	+	+	+	-	+	+	+	+	+	-	+	+	+	-	-	12/16
Polymicrogyria	+	-	+	-	-	+	+	+	-	-	-	-	-	+	+	+	8/16
Dysgyria	+	+	-	+	-	-	-	-	+	+	+	+	+	-	-	-	8/16
Grey matter heterotopia	-	-	-	-	-	-	-	-	+	+	-	-	+	-	-	-	3/16
Cerebellar dysplasia	-	+	-	+	-	+	-	-	-	-	-	+	+	+	-	+	7/16
Brainstem abnormalities	-	+	-	+	-	-	+	-	+	+	+	+	+	-	-	-	8/16
Chiari I anomaly	-	-	-	-	-	-	-	-	+	+	-	-	-	-	-	-	2/16
